# Supplementary material for: Analysis of risk factors for major adverse cardiac events in patients with multiple myeloma
Source: Front Cardiovasc Med. 2025 Oct 10;12:1633543. doi: 10.3389/fcvm.2025.1633543 (PMC12549688; doi:10.3389/fcvm.2025.1633543)
Supplement: Supplementary file 1 [file Table1.xlsx]

## Sheet: Sheet1
								past medical history									Drugs					laboratory examination							ECG				UCG					biomaker
Number	Group（0=MACE；1=Non-MACE）	PFS	OS	PFS status（1=Yes；0=No）	gender	Age	BMI	HBP（0=Yes；1=No）	DM（0=Yes；1=No）	CVD（0=Yes；1=No）	athythmia（0=Yes；1=No）	smoking（0=Yes；1=No）	MACE	pathological type	D-S	ISS	Pis	IMIDs	alkylating	anthracycline	DARA	WBC	Hb	LDH	eGFR	Cr	β2 microglobulin	baseline BP（0=Yes；1=No）	HR	QRS	QT	PR	LVDd	LVPW	LVEF	IVS	LVMI	TnI	NT-proBNP
1	0	26	45	1	Fe	66	20.69	0	0	0	1	1	AMI	light chain	Ⅲ	3	0	0	0	0	1	6,65	80	154.7	4.9	698	32	0	71	84	380	180	4.6	1	0.62	1.2	124.126	0.007	65
2	0	24	55	1	male	67	21.4844	1	1	1	1	0	AF	light chain	Ⅲ	3	0	0	0	0	1	4.76	65	269.7	47.3	133.8	6.79	1	60	98	388	160	4.5	0.9	0.62	1.1	100.178	0.013	3.2
3	0	35	36	1	Fe	77	22.2656	1	1	1	1	1	AMI	light chain	Ⅲ	3	0	0	1	0	1	6.63	280	330.3	3.2	935.3	13.17	0	66	91	426	138	4.8	0.8	0.62	0.9	88.4358	0.01	156.4
4	0	72	78	1	Fe	58	25.3444	1	1	1	1	1	third degree a-v block	light chain	Ⅱ	3	0	0	0	0	1	5.01	92	231	36.6	136.9	5.81	1	58	79	415	189	4.5	0.9	0.6	1	88.2024	0.001	52.9
5	0	13	13	1	male	59	25.2826	1	1	1	1	0	HF	light chain	Ⅲ	3	0	0	1	1	1	7.79	103	162.7	25.9	231	20.55	1	74	94	378	175	4.7	1	0.65	1.1	102.225	0.007	38.6
6	0	60	74	1	Fe	60	17.3134	1	1	1	1	1	HF	light chain	Ⅲ	3	0	1	0	1	1	3.21	79	115	11.5	354	12.6	1	96	88	430	160	4.5	0.9	0.62	1	99.9215	0.003	350
7	0	30	30	1	male	69	18.7783	0	1	1	1	0	HF	IgG	Ⅲ	2	1	0	0	0	1	5.16	118	193	93.3	68	2.22	1	81	108	384	180	4.5	1	0.62	1.1	105.794	0.014	136.9
8	0	39	64	1	male	56	21.2245	1	1	1	1	0	HF	IgG	Ⅲ	2	0	0	0	0	1	10.77	113	160	23.7	252.6	4.35	0	76	104	429	148	5.5	0.9	0.42	1	113.898	0.001	8.4
9	0	44	57	1	male	63	22.2491	1	1	1	1	1	HF	IgG	Ⅲ	2	0	0	1	1	1	4.23	94	145	92.5	76.9	3.94	1	86	99	330	153	5.1	1	0.69	1.1	117.413	0.002	13.5
10	0	21	41	1	male	64	21.5139	1	1	1	1	1	HF	IgA	Ⅰ	2	0	0	0	1	1	7.97	127	187	38.7	160.8	3.64	0	88	101	440	126	5	1	0.66	1.3	135.13	0.008	57
11	0	18	49	1	male	52	24.2215	1	1	1	1	0	HF	IgG	Ⅲ	3	0	0	1	0	1	8.2	92	257	22.4	270.6	9.32	0	71	96	413	148	4.5	1	0.6	1.1	92.124	0.015	779.6
12	0	18	26	1	male	65	23.8751	1	1	1	1	1	AMI	IgG	Ⅲ	2	0	0	1	1	0	6.17	61	129	81.1	86.7	2.54	1	68	105	431	186	4.9	0.9	0.6	1.1	104.163	0.009	158.1
13	0	10	11	1	male	71	26.6436	1	1	1	1	1	AF	IgA	Ⅲ	3	0	0	0	0	1	4.37	133	673	61	105.9	6.24	0	74	88	406	126	4.6	1	0.32	1.2	96.9112	0.004	46.2
14	0	8	9	1	Fe	64	30.2222	1	1	1	1	1	HF	light chain	Ⅲ	3	0	0	1	0	1	11.29	113	575	18.1	236.9	13.25	1	62	82	430	187	4.5	1	0.62	1.1	117.972	0.002	60
15	0	12	38	1	male	61	26.1719	1	1	1	1	1	AF	IgG	Ⅲ	3	0	0	1	1	1	5.55	64	197	43.4	148	6.29	1	66	96	384	162	4.9	1	0.61	1.1	111.96	0.001	561
16	0	29	29	0	male	53	26.1224	1	1	1	1	0	AMI	light chain	Ⅲ	3	0	0	0	1	0	14.54	98	320.4	7.4	671.8	14.41	1	109	106	386	141	5.3	1	0.6	1.2	117.389	0.003	628.6
17	0	6	6	1	male	57	22.64	1	1	1	0	0	AF	light chain	Ⅲ	3	0	0	1	1	1	4.88	51	288.3	34.3	183.9	14.51	0	99	88	443	146	5,3	1	0.6	1	104.373	0.006	170.6
18	0	36	36	1	male	76	23.6713	0	1	1	1	0	HF	IgG	Ⅲ	3	0	0	0	1	1	3.87	57	313	60.8	102.6	5.89	1	83	91	376	195	4.6	1.2	0.62	1.2	108.462	0.004	110
19	0	8	9	1	male	80	22.3133	0	1	0	1	1	HF	IgA	Ⅱ	3	0	1	1	0	1	14.7	91	1331	18.2	272.1	17.4	1	89	93	382	168	4,7	0.8	0.61	1	94.5081	0.031	287
20	0	20	23	1	male	75	25.6055	0	0	1	1	0	AMI	IgG	Ⅲ	3	0	0	0	0	0	3.28	68	242.9	23.2	229.1	8.56	0	69	94	437	207	4.8	0.9	0.63	1.2	99.4027	0.013	148.9
21	0	23	23	0	male	70	26.2227	1	1	1	1	1	AMI	IgG	Ⅲ	2	0	0	0	1	1	8.18	97	115.2	61.9	104.6	2.37	1	63	98	416	179	4.9	0.9	0.64	1	102.702	0.006	12.2
22	0	17	17	0	male	76	21.2585	1	1	1	0	0	AMI	IgG	Ⅲ	3	0	0	0	1	0	21.46	78	155	31.2	178.1	15.48	1	68	114	406	146	4.8	1	0.63	1	103.777	0.004	89
23	0	12	48	1	male	75	16.56	1	1	1	0	1	HF	IgG	Ⅲ	1	0	0	1	1	1	4.65	122	162	68.9	93	2.54	0	98	82	368	234	4.9	1	0.62	1	115.813	0.009	5.81
24	0	23	61	1	Fe	66	29.2969	0	1	1	1	0	HF	IgA	Ⅲ	2	0	0	0	0	1	5.48	75	140	55.2	117.7	6.39	0	82	89	416	165	5.4	0.9	0.63	0.9	101.198	0.003	44.5
25	0	21	56	1	male	78	19.847	1	1	1	1	0	AMI	IgA	Ⅰ	3	0	0	1	1	1	2.32	79	134	73.1	87.1	2.79	1	67	118	389	170	5.4	0.9	0.63	0.9	108.513	0.005	62.2
26	0	23	26	1	Fe	55	20.5457	1	1	1	1	1	AMI	IgA	Ⅲ	3	0	0	1	0	1	6.12	60	89	68.3	83.1	8.02	1	74	109	420	123	4.4	0.9	6.5	0.9	88.8999	0.005	520.3
27	0	17	24	1	Fe	71	27.8876	0	1	0	1	1	AMI	IgG	Ⅲ	3	0	0	1	1	1	5.56	56	97	6.3	544.2	21.98	0	65	89	398	171	5.4	1.1	0.61	0,9	140.637	0.012	152
28	0	26	42	1	male	54	23.1834	1	1	1	1	1	AMI	IgG	Ⅲ	2	0	0	0	1	1	4.92	113	170	79.6	93.3	5.39	0	76	88	355	105	4.8	0.9	0.62	1	91.2772	0.001	7.2
29	0	20	21	1	Fe	60	26.9531	1	1	1	1	0	AMI	IgA	Ⅲ	2	0	0	1	1	1	4.46	54	138	73.2	76.2	3.29	0	96	94	324	184	4.8	0.8	0.6	1	95.3446	0.005	12.4
30	0	33	71	1	male	57	21.55	1	1	1	1	1	UA	IgG	Ⅱ	2	0	0	0	0	0	5.8	107	114	69.1	95	3.68	1	89	80	362	142	4.9	0.9	0.6	1.1	100.02	0.009	276.4
31	0	45	60	1	Fe	75	29.3	0	1	1	1	1	HF	IgA	Ⅲ	3	0	0	1	1	1	5.48	75	140	39,09	117.7	6.39	0	66	96	403	187	5.4	0.9	0.63	0.9	101.198	0.012	262
32	1	44	45	1	male	60	25.76	1	1	1	0	1		IgG	Ⅲ	3	0	0	1	1	1	3.47	76	214	107.67	55	6.01	1	65	110	392	145	0.8	0.65	0.9	0.9	66.8354	0.001	57.3
33	1	48	87	0	Fe	51	19.92	1	1	1	0	1		IgG	Ⅲ	1	0	0	0	1	1	6.36	117	153	117.16	39	1,51	1	84	84	334	114	0.9	0.61	0.9	0.9	89.7453	0.011	87.66
34	1	32	76	1	Fe	59	18.2469	1	1	1	0	1		light chain	Ⅲ	3	0	0	0	0	1	5.32	85	184.8	36.2	137.4	7.83	1	83	78	384	154	0.9	0.64	0.9	0.9	86.8125	0.002	115.8
35	1	10	49	1	male	65	23.52	1	1	1	1	1		IgG	Ⅲ	3	0	0	0	1	1	5.71	70	146	26.1	220	9.57	1	66	96	405	182	1.1	0.61	1.1	1.1	110.502	0.004	44
36	1	11	32	1	male	45	22.4913	1	1	1	1	1		light chain	Ⅰ	3	0	0	0	1	1	6.41	149	173	15.7	377	8.19	0	61	100	392	144	0.8	0.62	0.9	0.9	88.2801	0.04	211.3
37	1	44	57	1	Fe	68	28.5156	1	1	1	1	1		IgG	Ⅲ	3	0	0	1	1	1	2.23	70	162.1	45.6	107.6	8.59	1	75	100	365	175	1	0.66	1	1	96.7016	0.004	117.5
38	1	27	82	1	Fe	66	19.3359	1	1	1	1	0		IgG	Ⅲ	2	0	0	1	1	1	3.94	91	135.6	87.7	63.4	2.39	1	80	95	393	177	0.8	0.61	0.8	0.8	72.1408	0.004	13.5
39	1	26	38	1	male	71	25.86	0	0	1	1	1		IgG	Ⅲ	2	0	0	1	1	1	3.79	88	120	73.79	90	3.63	0	89	96	388	208	0.9	0.61	0.8	0.8	63.4879	0.013	239.7
40	1	60	60	1	Fe	47	29.4078	0	1	1	1	0		IgA	Ⅰ	1	0	0	1	1	1	6.4	104	118	71.1	84.2	1.95	0	77	85	384	170	0.8	0.61	0.9	0.9	85.9295	0.002	52.6
41	1	25	60	0	male	72	20.202	0	1	1	1	1		IgG	Ⅲ	3	0	0	1	1	0	6.61	111	141.9	63	102	8.16	1	74	88	350	165	0.8	0.65	0.9	0.9	81.8305	0	51.6
42	1	13	16	1	male	53	28.4	1	1	1	1	1		light chain	Ⅲ	1	0	0	0	0	1	5.86	104	229.9	95.4	80.8	1.96	0	62	80	400	170	1	0.62	1.2	1.2	97.4691	0.005	8.6
43	1	32	47	1	male	48	24.9796	1	1	1	1	1		IgA	Ⅲ	2	0	0	0	1	1	7.75	89	173	35.6	188	4.16	0	84	92	366	168	1	0.6	1.1	1.1	99.5196	0.02	586.3
44	1	10	14	1	Fe	49	31.25	0	1	1	1	1		light chain	Ⅲ	1	0	0	0	1	1	4.6	97	403	74.6	80	1.9	1	102	98	326	167	0.9	0.6	1	1	72.5084	0.015	5.6
45	1	56	76	1	Fe	71	18.7305	1	1	1	1	1		IgG	Ⅲ	2	0	0	1	1	1	4.94	148	156.9	65.6	78.3	4.33	1	65	88	440	150	0.9	0.6	1	1	76.3279	0.001	47.2
46	1	16	26	1	Fe	64	23.2434	0	1	1	1	1		IgG	Ⅲ	3	0	0	0	1	1	4.71	91	230	92	61	6.8	1	72	102	390	140	1	0.6	1.1	1.1	112.288	0.002	54.1
47	1	20	78	0	male	30	22.9854	1	1	1	1	1		IgG	Ⅱ	2	0	1	0	1	1	4.72	96	84	116.4	76	1.92	1	80	102	366	168	0.9	0.61	1	1	80.7276	0.007	30.54
48	1	61	78	0	male	43	22.4913	1	1	1	1	1		light chain	Ⅱ	2	0	0	1	1	1	5.53	118	182	51.8	141.8	4.06	1	67	120	387	138	0.9	0.65	1	1	92.3385	0.001	15.1
49	1	65	65	0	male	50	22.32	1	1	1	1	0		IgG	Ⅲ	2	0	0	1	1	1	4.7	30	156	99.2	79.6	3.63	0	72	104	267	134	0.8	0.65	1	1	95.6455	0.002	98.8
50	1	52	78	1	male	58	23.3844	1	1	1	1	1		IgG	Ⅲ	2	0	0	0	1	1	6.59	108	112.4	58.5	117.6	4.6	1	60	95	388	160	1	0.58	1	1	123.94	0.004	424.8
51	1	78	78	0	male	44	20.6612	1	1	1	1	1		IgG	Ⅱ	1	0	0	1	1	1	7.07	164	168	99.9	81.9	2.14	1	73	104	354	150	0.9	0.62	1	1	82.1194	0.002	3.6
52	1	57	78	1	Fe	45	31.2314	1	1	1	1	0		light chain	Ⅱ	1	0	0	1	1	0	5.68	108	313	116.2	45	1.58	1	66	94	420	138	0.9	0.6	1	1	79.9041	0.001	152.4
53	1	62	78	0	Fe	65	24.2187	1	1	1	1	1		IgA	Ⅲ	1	0	0	1	1	1	11.59	121	187.7	74.1	73.3	2.47	1	50	92	442	204	0.9	0.61	1	1	95.8979	0.001	65.1
54	1	21	77	1	male	57	23.51	1	1	1	1	1		light chain	Ⅱ	2	0	1	0	0	1	4.15	76	66.9	97.3	74.1	2.04	0	97	94	336	179	1	0.63	1.1	1.1	105.642	0.011	6.5
55	1	13	77	1	Fe	70	25.7117	1	1	1	1	0		light chain	Ⅱ	3	0	0	1	1	1	7.65	121	152	81.2	66	6.76	1	71	90	416	168	0.9	0.6	1	1	91.4225	0.009	268.8
56	1	77	77	0	male	63	20.2812	0	1	0	1	1		IgG	Ⅲ	3	0	0	1	1	1	4.57	99	137	85.3	83.6	5.65	0	90	108	333	176	1	0.65	1.1	1.1	98.7835	0.002	23
57	1	11	23	1	Fe	42	26.9531	1	1	1	1	1		light chain	Ⅲ	2	0	0	1	1	1	2.33	54	151	38.7	143.3	5.01	1	71	90	412	180	0.9	0.61	1	1	92.1857	0.002	44.1
58	1	7	7	1	male	69	22.3875	1	1	1	1	1		IgG	Ⅲ	2	0	0	1	0	1	5.03	122	269	81.9	83.5	4.2	1	97	85	368	159	1.2	0.62	1.2	1.2	126.947	0.042	296.7
59	1	3	73	1	male	57	25.9766	0	1	1	1	1		IgA	Ⅲ	2	0	0	1	1	1	3.8	103	85	64.4	109.2	2.72	0	79	99	343	163	1	0.6	1.1	1.1	112.63	0.005	10.7
60	1	12	72	0	Fe	42	19.7232	1	1	1	1	0		IgG	Ⅲ	3	0	0	0	1	1	12.64	69	557	19.3	254.9	14.5	1	88	83	351	131	0.9	0.63	1	1	102.064	0.016	97
61	1	16	18	1	male	63	24.2215	1	1	1	1	1		IgG	Ⅲ	2	0	0	1	1	1	6.26	67	143	62.6	108	4.06	1	63	54	400	140	1	0.6	1.3	1.3	97.5544	0.032	216
62	1	25	37	1	Fe	61	22.3674	1	1	1	1	0		light chain	Ⅲ	3	0	0	0	1	1	6.13	103	226	14.8	285.1	12.85	0	70	100	394	162	1	0.61	1	1	99.3278	0.003	19.5
63	1	19	19	1	male	58	21.8724	1	1	1	1	1		IgA	Ⅲ	2	0	0	0	1	1	3.03	109	291	60.6	114.2	4.03	1	75	100	390	150	0.9	0.66	1	1	106.431	0.001	6.8
64	1	39	70	0	male	52	17.9089	1	1	1	1	1		Nonsecretory	Ⅲ	1	0	0	0	0	1	5.4	100	228	98.1	79	2.16	1	76	100	408	132	1	0.6	1.2	1.2	130.235	0.006	19.64
65	1	40	43	1	Fe	45	28.0404	1	1	1	1	1		IgG	Ⅲ	2	0	0	0	1	1	2.68	129	143	60.8	97	3.18	1	65	82	410	160	1	0.62	1	1	115.813	0.2	12.5
66	1	25	25	1	male	67	29.7578	1	1	1	0	1		IgA	Ⅲ	2	0	1	0	1	1	5.75	83	221	59.5	110	6.9	0	72	112	438	151	1.2	0.61	1.3	1.3	125.051	0.005	170.9
67	1	20	45	1	male	63	24.2215	1	1	1	1	1		light chain	Ⅲ	2	0	0	0	1	0	6.95	96	126	99.7	63	2.13	1	65	90	439	166	1	0.6	1.1	1.1	92.124	0.025	265
68	1	43	68	1	male	58	20.5714	1	1	1	1	0		IgG	Ⅲ	2	0	0	1	1	0	8.72	76	124	54.5	124.7	4.42	1	57	83	422	180	1	0.61	1.2	1.2	120.432	0.002	13.5
69	1	30	35	1	male	67	27.8852	1	1	1	1	0		IgG	Ⅲ	1	0	1	0	1	1	8.09	131	241	91.8	72	24.32	1	72	90	398	184	1	0.65	1	1	97.2572	0.007	11.8
70	1	65	65	0	male	50	28.34	1	1	1	1	1		IgG	Ⅰ	1	0	1	1	1	1	4.08	137	163	82.19	93	2.87	1	92	88	338	144	1	0.63	1.2	1.2	98.7046	0.018	12.5
71	1	35	65	1	male	48	24.0346	1	1	1	1	0		IgA	Ⅱ	1	0	1	0	1	1	5.11	121	110	96.2	82.6	1.87	1	90	85	350	141	1.1	0.66	1.1	1.1	103.125	0.023	56.3
72	1	63	63	0	male	55	21.7993	1	1	1	1	1		IgA	Ⅲ	1	0	0	0	0	1	5.46	132	237	93.8	81	1.87	1	79	86	368	156	0.8	0.6	0.9	0.9	57.6089	0.012	65.2
73	1	18	63	1	Fe	64	22.0703	1	1	0	1	1		IgG	Ⅲ	2	0	0	1	1	1	5.57	88	186	46,8	107.8	2.71	0	89	92	358	176	0.9	0.63	1	1	99.399	0.004	33.4
74	1	13	63	0	Fe	55	25.3906	0	1	1	1	0		light chain	Ⅱ	2	0	0	1	1	1	5.37	133	241	104.6	50	4.23	1	100	130	440	142	1	0.69	1	1	92.3325	0.009	9.79
75	1	20	21	1	male	64	27.46	1	1	1	1	1		IgA	Ⅲ	1	0	0	1	1	1	5.07	139	129	63.3	106.4	3.25	1	72	80	368	180	0.9	0.62	0.9	0.9	72.0898	0.003	14
76	1	56	62	0	Fe	65	26.9531	0	1	1	1	1		IgA	Ⅲ	3	0	0	1	1	1	5.9	108	168	45.4	110	6.352	0	73	96	390	164	1.2	0.67	1.3	1.3	140.257	0.018	552.4
77	1	11	15	1	Fe	47	18.2262	1	1	1	1	1		IgA	Ⅲ	3	0	0	0	0	1	6.49	103	135	23.7	208.82	14.73	1	75	102	394	170	0.8	0.65	0.9	0.9	70.0425	0.002	4.5
78	1	60	60	0	male	65	30.9082	1	1	1	1	0		IgA	Ⅱ	2	0	0	1	1	1	6.33	94	196	77.4	89.6	3.66	1	66	94	423	182	1	0.64	1.1	1.1	95.4782	0.015	345.2
79	1	18	18	1	male	64	23.1405	0	1	1	1	1		IgA	Ⅱ	2	0	0	1	1	1	1.99	96	90	75.1	92.4	3.7	0	84	97	361	150	1.1	0.6	1.3	1.3	136.372	0.004	8.6
80	1	25	27	1	male	62	22.0386	1	1	1	1	0		IgA	Ⅲ	2	0	0	1	1	1	4.75	100	220	91.5	79	4.012	0	73	86	358	158	1	0.64	1.2	1.2	115.765	0.024	14.9
81	1	7	8	1	male	62	23.6915	1	1	1	1	1		IgA	Ⅲ	3	0	0	1	1	1	5.93	106	239	58.3	115.2	8.2	1	76	88	362	146	0.9	0.61	1	1	101.143	0.003	13.6
82	1	58	58	0	Fe	44	22.2816	1	1	1	1	1		light chain	Ⅲ	1	0	0	1	1	1	4.94	129	163	84.5	74.3	2.04	1	69	76	412	153	1	0.62	1	1	92.3942	0.14	29.1
83	1	58	58	0	male	62	22.0386	1	0	1	1	1		IgG	Ⅲ	1	0	0	1	1	1	2.78	127	132	65.3	104.9	2.27	1	79	100	367	158	1	0.64	1	1	91.2535	0.001	27.7
84	1	4	58	1	Fe	69	25.7812	0	1	0	1	1		IgG	Ⅲ	1	0	0	1	1	1	4.67	163	113	68.8	76.1	1.59	1	62	74	384	176	0.9	0.63	0.9	0.9	68.3431	0.023	18.2
85	1	25	25	1	male	74	24.13	0	1	1	1	1		Nonsecretory	Ⅲ	2	0	0	1	1	1	5.52	136	179	39.3	149	4.58	1	60	96	406	165	0.9	0.65	0.9	0.9	76.1999	0.002	34.6
86	1	49	57	1	Fe	52	26.1674	0	1	1	1	1		IgA	Ⅲ	2	0	0	1	1	1	5.15	81	165	81.7	72.9	2.76	0	61	96	436	124	1	0.6	1.2	1.2	143.555	0.002	51.5
87	1	41	46	0	male	62	18.3768	1	1	1	1	1		IgG	Ⅲ	3	0	0	1	1	0	2.32	70	140	18.2	301.6	13.67	1	66	104	392	152	0.9	0.64	1	1	91.9903	0.006	40.3
88	1	10	56	0	male	64	24.7059	1	1	1	1	1		IgG	Ⅲ	1	0	0	1	1	1	5.67	149	100	85.7	82.8	2.23	1	86	96	340	155	0.9	0.66	1	1	88.2346	0.001	10.2
89	1	5	5	1	male	45	22.2041	0	1	1	1	1		IgD	Ⅲ	3	0	0	0	1	1	4.4	65	158	11.7	481.7	40.8	1	81	90	324	184	1.1	0.64	1.1	1.1	115.722	0.01	351.3
90	1	28	54	0	male	54	24.6914	1	1	1	1	0		light chain	Ⅲ	2	0	0	1	1	0	7.04	52	286	36.4	178.3	4.02	0	108	111	347	128	1.1	0.62	1.1	1.1	101.776	0.006	61
91	1	10	11	1	Fe	74	15.625	1	1	1	1	0		IgD	Ⅲ	2	0	0	1	0	0	7.67	89	260	14.4	270.1	9.59	1	77	65	402	153	1	0.6	1	1	106.335	0.005	179.4
92	1	23	24	1	male	61	25.9043	1	1	0	1	0		IgA	Ⅲ	1	0	0	1	1	1	2.58	85	116	73.7	95.5	2.61	1	65	99	420	163	0.9	0.64	1	1	79.4111	0	44.6
93	1	11	13	1	male	49	21.8776	1	1	1	1	1		IgA	Ⅲ	3	0	0	0	1	1	6.4	42	183	57.3	126.1	9.01	1	62	103	430	168	1	0.6	1	1	106.224	0.002	121.3
94	1	21	38	1	Fe	57	26.0375	1	1	1	1	1		IgG	III	3	0	0	1	0	1	4.05	71	817.2	47.4	111.1	5.74	1	55	101	456	144	1	0.6	1.1	1.1	99.9882	0.01	181.2
95	1	17	18	1	male	74	22.0386	1	1	1	1	1		light chain	Ⅲ	3	0	0	1	1	1	3.65	63	183	3.6	1069.7	12.5	1	90	94	344	150	0.9	0.56	0.9	0.9	107.726	0.036	97.2
96	1	49	49	0	Fe	46	24.1672	1	1	1	1	0		Nonsecretory	Ⅲ	3	0	0	1	0	1	6.18	73	274	68.6	87.2	7.81	1	91	88	352	146	1	0.66	1.1	1.1	104.659	0	27.8
97	1	49	49	0	male	72	26.7981	1	0	1	1	1		light chain	Ⅲ	3	0	0	0	1	1	5.1	64	258	57	110.7	8.56	0	66	82	405	190	1	0.66	1.3	1.3	114.054	0.003	32.5
98	1	35	48	1	Fe	57	25.3902	1	1	1	1	1		IgG	Ⅲ	2	0	0	1	1	1	3.41	94	122	74.3	76.6	2.7	0	78	85	421	170	0.9	0.64	1	1	78.3309	0.002	20.3
99	1	47	47	0	Fe	68	25.9701	1	1	1	1	1		light chain	Ⅲ	1	0	0	1	1	1	5.86	138	222	55.3	91.7	2.23	1	72	87	395	161	1.1	0.63	1.2	1.2	105.312	0.007	5.3
100	1	46	46	0	Fe	59	18.3143	1	1	1	1	1		IgA	Ⅲ	3	0	0	1	1	1	3.18	66	209	17.1	255	9.72	1	88	80	391	128	0.9	0.64	1	1	137.703	0.005	621.3
101	1	45	45	0	Fe	71	29.5159	1	1	1	1	1		IgG	Ⅲ	3	0	0	1	1	1	10.03	118	216	56.4	88.7	5.6	1	75	79	392	173	0.9	0.62	0.9	0.9	84.4509	0.004	10.7
102	1	38	45	1	Fe	67	26.4453	0	1	1	1	1		light chain	Ⅲ	2	0	0	1	0	1	5.86	77	89	29.8	153.9	2.069	0	67	86	402	265	1	0.61	1.2	1.2	125.95	0.006	102.5
103	1	5	5	1	male	74	27.9431	1	1	1	0	1		IgD	Ⅲ	3	0	0	1	1	1	7.58	75	213	7.1	612.7	37.94	1	101	88	362	220	0.9	0.62	1	1	82.9275	0.019	757.7
104	1	42	42	0	Fe	57	27.6389	1	1	1	1	1		IgG	Ⅲ	1	0	0	1	1	1	5.25	132	141	81.9	70.7	1.37	0	66	96	380	150	0.8	62%%	0.9	0.9	85.14	0.001	6.3
105	1	19	41	1	Fe	67	26.9531	0	1	1	1	1		IgA	Ⅱ	1	0	0	1	1	0	3.53	95	99	48.1	103.6	3.36	1	75	82	393	176	1	0.64	1.1	1.1	102.074	0.001	37.6
106	1	40	40	0	Fe	52	26.1719	1	1	1	1	0		IgG	Ⅲ	3	0	0	0	1	1	5.29	70	166	21.4	220.6	6.3	1	85	93	344	160	0.9	0.64	1	1	96.1717	0.003	172.7
107	1	40	40	0	male	65	22.4913	1	0	1	1	1		IgG	Ⅱ	2	0	0	0	1	1	1.18	56	94	20.4	269.5	5.34	0	89	88	366	151	1.2	0.59	1.3	1.3	143.953	0.035	489.9
108	1	40	40	0	Fe	55	23.5304	1	1	1	1	1		IgG	Ⅲ	2	0	0	1	1	0	8.74	136	159	62.9	89	4.62	1	76	88	308	122	0.8	0.64	0.9	0.9	73.327	0.006	53.5
109	1	39	39	0	male	77	27.5482	1	1	0	1	0		IgG	Ⅲ	3	0	0	1	1	0	3.59	90	119	62.6	99.6	6.24	1	68	100	390	196	1	0.62	1	1	84.6807	0.01	75.4
110	1	17	41	1	male	58	21.6263	1	1	1	1	1		IgA	Ⅲ	1	0	0	1	1	1	2.92	124	124	69.7	101.7	1.47	0	95	93	348	153	1	0.62	1	1	108.319	0	11.2
111	1	9	18	1	Fe	55	22.4323	1	1	1	1	1		IgG	Ⅲ	2	0	0	1	1	0	6.34	101	196	71.5	80	2.17	1	76	88	367	129	0.9	0.61	0.9	0.9	81.2814	0.001	84.6
112	1	41	41	0	Fe	54	23.7253	1	1	1	1	1		IgA	Ⅲ	2	0	0	0	1	1	8.17	73	238	56.2	98.2	3.98	0	65	90	400	160	0.9	0.63	1	1	90.6355	0.012	359.8
113	1	40	40	0	male	64	19.487	1	1	0	1	0		IgG	Ⅲ	1	0	0	1	1	1	3.31	107	92	75.3	92.2	2.56	1	58	90	395	185	0.8	0.63	0.9	0.9	86.7566	0	15.2
114	1	40	40	0	male	62	22.0386	1	1	1	1	0		IgG	Ⅲ	2	0	0	1	1	1	8.52	71	105	69.1	100.1	3.97	1	63	93	392	144	0.9	0.63	1	1	98.0384	0.002	68.8
115	1	38	38	0	male	67	24.0741	0	0	1	1	1		light chain	Ⅲ	3	0	0	1	1	1	4.88	78	173	22.9	242.2	10.81	0	64	97	424	176	1.3	0.7	1.3	1.3	152.358	0	82.5
116	1	38	38	0	Fe	55	19.7055	0	1	1	1	0		IgG	Ⅲ	1	0	0	1	1	1	6.57	106	150	65.5	86	1.85	1	58	96	446	206	0.9	0.66	1	1	83.534	0	26.6
117	1	7	38	0	male	67	22.4567	1	1	1	1	0		IgG	Ⅲ	2	0	0	0	1	1	13.75	80	547	37.9	159.9	5.05	1	94	92	336	134	0.9	0.63	1	1	86.6108	0.003	6.3
118	1	11	11	1	male	57	23.7228	1	1	1	1	1		IgG	Ⅲ	2	0	0	0	0	0	5.59	123	0.31	54.2	126	5.02	1	77	96	370	152	1	0.65	1	1	95.1543	0.002	21.6
119	1	31	36	1	Fe	48	22.2656	1	1	1	1	1		IgD	Ⅲ	1	0	0	1	1	1	5.24	65	401	84	72.9	1.6	0	77	98	389	160	1	0.64	1.1	1.1	113.994	0.001	11.1
120	1	33	33	0	Fe	49	19.1327	1	1	1	1	1		light chain	Ⅲ	3	0	0	1	1	1	5.31	73	250.6	9.3	447.1	17.32	0	88	92	384	168	0.9	0.62	1	1	88.3115	0.01	312.7
121	1	11	30	1	Fe	70	24.1965	1	1	1	1	1		IgA	Ⅲ	3	0	0	1	1	0	7.47	69	115	38.5	122.4	8.46	1	70	124	437	173	1	0.64	1.1	1.1	137.808	0.004	105.8
122	1	32	32	0	Fe	72	21.5556	1	1	1	1	1		light chain	Ⅲ	3	0	0	1	1	1	6.03	102	156	24.7	174.4	6.38	1	70	82	407	153	1	0.61	1.2	1.2	118.071	0.002	32.9
123	1	31	31	0	Fe	67	23.4375	0	0	0	1	1		light chain	Ⅲ	1	0	0	1	1	1	3.45	112	157	61.3	84.8	3.1	1	86	65	368	151	0.9	0.62	1.1	1.1	92.1125	0.003	41.9
124	1	17	17	1	Fe	71	22.89	1	1	1	1	1		light chain	Ⅱ	2	0	0	1	1	1	6.03	89	142.2	46.26	104.8	5.23	0	82	91	412	160	0.8	0.64	0.9	0.9	82.0486	0.004	9.3
125	1	8	28	1	Fe	73	21.7865	0	0	0	1	1		IgG	Ⅲ	3	0	0	0	1	1	11.33	74	188.9	51.7	94.2	7.44	0	81	75	350	156	0.9	0.62	0.9	0.9	93.4422	0.014	156.8
126	1	16	23	1	Fe	71	22.2656	0	1	1	1	1		IgA	Ⅲ	2	0	0	1	1	1	2.07	72	144	69.8	74.4	4.9	1	68	89	433	174	0.9	0.6	1	1	85.7765	0.004	82.5
127	1	23	23	0	Fe	51	22.6562	1	1	1	1	1		IgG	Ⅲ	2	0	0	1	0	0	4.53	79	85.1	77.4	76.7	3.82	1	82	84	365	164	0.9	0.62	1	1	95.8979	0	20.3
128	1	26	26	0	male	59	18.2531	0	1	1	1	1		IgG	Ⅲ	3	0	0	0	1	1	6.79	78	134	27.9	170.4	9.37	0	69	74	386	167	1	0.61	1.2	1.2	126.099	0.041	11.1
129	1	21	23	1	male	64	21.6128	1	1	1	1	1		light chain	Ⅲ	1	0	0	0	1	1	6.93	148	141.7	80.3	87.4	1.53	1	60	91	411	210	0.8	0.64	0.9	0.9	77.367	0.001	13.5
130	1	20	20	1	Fe	55	27.2173	1	1	1	1	1		IgG	Ⅲ	1	0	0	1	1	0	4.24	105	111.7	83.6	70.3	1.82	1	75	89	399	142	0.9	0.62	1	1	83.4946	0.001	16.9
131	1	24	24	0	Fe	66	19.2277	1	1	1	1	1		IgG	Ⅲ	2	0	0	0	1	0	2.13	119	174	63.8	82.5	3.7	1	70	88	409	131	0.9	0.6	1	1	89.3755	0.003	40
132	1	7	13	1	male	63	26.4463	1	1	1	1	0		IgA	Ⅲ	2	0	0	1	1	1	6.71	83	146	88.8	80.9	4.86	1	73	96	406	197	1	0.62	1.3	1.3	123.743	0.001	144
133	1	23	23	0	male	55	24.4418	1	1	1	1	1		IgG	Ⅲ	3	0	0	1	1	0	7.62	74	446.6	5.3	875.7	44.85	1	71	102	392	146	1.1	0.62	1.1	1.1	114.998	0.011	188
134	1	22	22	0	male	70	23.6713	1	0	1	1	1		IgG	Ⅲ	2	0	0	0	1	0	6.6	99	123	94.7	63.7	3.38	1	80	110	384	153	1	0.62	1.3	1.3	105.606	0.011	41.5
135	1	21	21	0	Fe	79	24.0583	0	1	0	0	1		light chain	Ⅱ	3	0	0	0	1	1	6.62	86	194.9	23.4	175	5.64	1	54	96	454	180	0.8	0.62	1	1	90.0132	0.011	71.1
136	1	22	22	0	Fe	66	27.0552	0	1	1	1	1		IgG	Ⅲ	2	0	0	1	1	1	6.69	115	209	73.1	73.7	2.88	1	94	83	353	125	1	0.69	1.1	1.1	87.3745	0.003	43.7
137	1	20	20	0	male	77	27.4302	0	0	1	1	1		IgG	Ⅲ	2	0	0	0	1	0	5.59	176	155	31.4	176.2	4.56	0	80	89	359	173	1	0.6	1.1	1.1	101.671	0.005	108.1
138	1	20	20	0	Fe	59	26.8977	0	0	1	1	0		light chain	Ⅲ	3	0	0	0	1	0	3.6	84	178	21.6	210.2	8.12	0	84	80	374	162	0.9	0.61	0.9	0.9	70.2194	0.009	101.1
139	1	20	20	0	male	38	22.8571	1	1	1	1	1		IgG	Ⅰ	1	0	0	0	1	1	8.99	140	130	89.4	93	1.28	1	75	74	374	143	0.9	0.61	0.9	0.9	65.564	0.001	3.9
140	1	20	20	0	Fe	58	22.6003	1	1	1	1	1		IgG	Ⅲ	3	0	0	0	1	1	5.5	75	79.7	24.2	192.33	6.51	1	77	90	385	190	1	0.6	1	1	94.9929	0	54.2
141	1	20	19	0	male	55	24.6755	1	1	1	0	1		light chain	Ⅲ	3	0	0	0	1	0	6.85	88	190	3.9	1124.1	17.38	1	98	98	350	216	1	0.65	1.1	1.1	96.0802	0	337.2
142	1	19	19	0	male	55	22.8395	1	1	1	1	1		IgG	Ⅲ	3	0	0	1	0	1	4.51	70	1482.3	19.9	292.5	7.86	1	53	108	441	171	0.9	0.63	1.2	1.2	93.03	0.01	128.2
143	1	19	19	0	Fe	80	29.2969	1	1	1	1	1		IgG	Ⅲ	1	0	0	0	1	1	5.19	123	148.1	52.2	89.7	2.76	0	71	134	414	179	0.9	0.63	1	1	89.226	0.002	42.4
144	1	18	18	0	male	49	27.027	1	1	1	1	0		IgA	Ⅱ	1	0	0	0	1	1	5.54	86	102.9	87.6	88.7	2.88	1	73	88	386	199	0.9	0.65	0.9	0.9	75.7194	0.004	40.1
145	1	18	18	0	male	45	28.0277	1	1	1	1	0		IgG	Ⅱ	2	1	0	1	1	1	9.4	94	105	56.6	130.4	3.91	1	66	103	401	157	1	0.64	1	1	82.7152	0	5.6
146	1	18	18	0	male	46	23.084	1	1	1	1	0		IgG	Ⅲ	3	0	0	0	1	1	25.84	90	1091	68.5	110.7	6.75	1	109	84	329	161	1	0.64	1.1	1.1	107.481	0.006	428.1
147	1	13	16	1	male	48	22.8374	1	1	1	1	0		IgG	Ⅲ	3	0	0	0	1	0	5.55	69	131.8	22.9	270.5	7.38	1	94	104	356	168	0.9	0.64	0.9	0.9	65.9729	0.002	8.5
148	1	16	16	0	male	76	23.3844	1	1	1	1	1		IgG	Ⅲ	2	0	0	0	1	1	5.08	128	111	77.3	84.1	2.83	1	67	99	387	138	0.8	0.63	0.9	0.9	71.554	0.001	21.9
149	1	16	16	0	Fe	56	22.8624	1	1	1	1	1		light chain	Ⅲ	1	0	0	0	1	1	5.52	138	186	90.1	65.7	1.84	1	95	75	345	152	1	0.61	1.1	1.1	95.3462	0.001	4.6
150	1	15	15	0	Fe	54	27.3437	1	1	1	1	1		IgG	Ⅲ	1	0	0	0	1	1	4.85	108	140.6	68.5	83.4	1.52	1	63	96	419	164	0.9	0.63	1	1	86.1072	0.005	5.2
151	1	15	15	0	male	41	26.0384	1	1	1	1	1		IgA	Ⅲ	3	0	0	1	1	1	3.33	64	98.6	90.1	90.1	43.34	1	93	102	352	176	1	0.61	1	1	94.4806	0.009	67
152	1	15	15	0	Fe	65	19.6283	1	1	1	1	1		IgA	Ⅱ	3	0	0	0	1	1	6.61	95	155	12	329.3	11.16	0	73	89	401	170	0.9	0.62	1	1	92.1799	0.006	123.7
153	1	13	13	0	Fe	63	19.1953	0	1	1	1	1		IgG	Ⅲ	2	0	0	0	1	1	4.52	91	297	51.9	99.6	3.37	0	71	85	391	142	0.8	0.62	0.9	0.9	79.5806	0.002	39.9
154	1	13	13	0	male	56	29.0533	1	1	1	1	1		light chain	Ⅲ	1	0	0	0	1	1	8.7	149	202	82.4	89.6	2.04	0	94	89	330	164	1	0.59	1.1	1.1	79.4552	0.002	11.8
155	1	13	13	0	male	53	26.079	0	1	1	1	1		IgG	Ⅲ	3	0	0	0	1	1	6.29	127	545.3	54	129.3	5.67	0	108	118	334	133	0.8	0.63	0.9	0.9	64.8649	0.012	5.8
156	1	12	12	0	Fe	51	28.8754	0	1	1	1	1		IgG	Ⅲ	3	0	0	1	1	1	5.35	100	126	45.9	118.1	5.42	1	89	79	397	160	0.9	0.64	1	1	90.7556	0.002	6.5
157	1	12	12	0	Fe	60	23.11	1	1	1	1	0		light chain	Ⅲ	2	0	0	0	1	1	7.34	87	177	81.84	69.5	3.91	1	73	81	374	146	0.8	0.64	0.9	0.9	113.364	0.003	269.6
158	1	11	11	0	male	69	18.42	1	1	0	0	1		IgA	Ⅲ	2	0	0	0	0	1	2.76	77	361	47.35	131.4	5.32	1	80	99	388	144	0.9	0.63	1.1	1.1	110.516	0.004	194.1
159	1	11	11	0	Fe	69	23.23	1	1	1	0	1		IgG	Ⅱ	1	0	0	0	1	1	4.83	90	229.2	73.73	71.9	1.57	0	64	103	454	249	1	0.63	1.1	1.1	111.96	0.003	33.6
160	1	10	10	0	male	66	22.27	1	1	1	1	1		IgG	Ⅲ	2	0	0	1	0	0	5.59	97	119	77.76	88.7	3.54	1	62	91	422	179	0.9	0.62	0.9	0.9	88.8518	0.002	105.7
161	1	10	10	0	Fe	64	25.3	0	0	1	1	1		IgG	Ⅲ	2	0	0	0	1	1	4.1	102	125.3	105.44	40.3	3.59	1	82	98	391	147	0.9	0.62	1.2	1.2	117.359	0.018	55.5
162	1	10	10	0	male	34	24.92	1	1	1	1	1		IgG	Ⅲ	2	0	0	0	1	0	7.89	45	139.7	3.81	1293.6	32.1	0	88	96	370	142	1	0.65	1.1	1.1	96.9936	0.007	87.4
